# Supplementary material for: Functionalized Fullerene Potentially Inhibits SARS-CoV-2 Infection by Modulating Spike Protein Conformational Changes
Source: Int J Mol Sci. 2023 Sep 23;24(19):14471. doi: 10.3390/ijms241914471 (PMC10572755; doi:10.3390/ijms241914471)
Supplement: Supplementary file 1 [file ijms-24-14471-s001.zip]

Archive with 1 entries (1 files):
- ijms-2583449-supplementary.pdf
